# Supplementary material for: Digestive Ability, Physiological Characteristics, and Rumen Bacterial Community of Holstein Finishing Steers in Response to Three Nutrient Density Diets as Fattening Phases Advanced
Source: Microorganisms. 2020 Feb 27;8(3):335. doi: 10.3390/microorganisms8030335 (PMC7142484; doi:10.3390/microorganisms8030335)
Supplement: Supplementary file 1 [file microorganisms-08-00335-s001.zip]

Archive with 3 entries (2 files):
- supplementary materials/Figure S1.jpg
- supplementary materials/Figure S2.jpg
- supplementary materials/
